# Supplementary material for: Factors Associated with the Health-Related Quality of Life of Malaysian Young Adults Post-Pandemic
Source: Nurs Rep. 2024 May 10;14(2):1158–69. doi: 10.3390/nursrep14020088 (PMC11130847; doi:10.3390/nursrep14020088)
Supplement: Supplementary file 1 [file nursrep-14-00088-s001.zip]

Archive with 1 entries (1 files):
- nursrep-2903586-supplementary.pdf
